# Supplementary material for: Missense mutation of NRAS is associated with malignant progression in neurocutaneous melanosis
Source: Acta Neuropathol Commun. 2024 Jan 22;12:14. doi: 10.1186/s40478-024-01723-0 (PMC10804483; doi:10.1186/s40478-024-01723-0)
Supplement: Supplementary file 4 — Supplementary Material 4: Table S1: A summary of Primer/Probe mix for ddPCR analysis. [file 40478_2024_1723_MOESM4_ESM.xlsx]

## Sheet: Table S1
Table S1 A summary of Primer/Probe mix for ddPCR analysis.
	Gene	HGVSc	HGVSp	Oligo name	Sequence (5' to 3')
	GNAQ	c.548G>A	p.Arg183Gln	Forward primer	GTCTTCCCTCCTCTAGCTATCT
				Reverse primer	GGGTATTCGATGATCCCTGTG
				Probe FAM (Mutant)*	TA+G+AGTT+C+A+AGT+CC
				Probe HEX (Wildtype)*	TA+GAG+TT+C+G+AG+TC
	S1PR3	c.265G>A	p.Gly89Ser	Forward primer	TTTCATTGGCAACCTGG
				Reverse primer	CATCAGAATGTTGACCTTG
				Probe FAM (Mutant)	CTGGCCAGCATCGCT
				Probe HEX (Wildtype)	CTGGCCGGCATCGC
	NRAS	c.35G>T	p.Gly12Val	Forward primer	GAGTACAAACTGGTGGTG
				Reverse primer	GATTAGCTGGATTGTCAGTG
				Probe FAM (Mutant)	TTGGAGCAGTTGGTGTTG
				Probe HEX (Wildtype)	TTGGAGCAGGTGGTGTTG
	*; Affinity plus qPCR probe
	+; modified nucleic acids
	Bold nucleotide indicated Wildtype or Mutant nucleotide
