# Supplementary material for: Missense mutation of NRAS is associated with malignant progression in neurocutaneous melanosis
Source: Acta Neuropathol Commun. 2024 Jan 22;12:14. doi: 10.1186/s40478-024-01723-0 (PMC10804483; doi:10.1186/s40478-024-01723-0)
Supplement: Supplementary file 5 — Supplementary Material 5: Table S2: A summary of the number and sites of somatic mutations. [file 40478_2024_1723_MOESM5_ESM.xlsx]

## Sheet: Table S2
Table S2 A summary of the number and sites of somatic mutations.
	Tissue	Missense Mutation	Nonesense Mutation	Nonstop Mutation	Splice Site	Frame Shift Deletion	Frame Shift Insertion	In Frame Deletion	In Frame Insertion	Total
	Brain tumor	32	1	0	1	3	0	0	0	38
	Abdominal tumor	23	0	0	2	0	0	0	1	25
	Cerebral cortex	7	2	0	0	0	0	0	0	9
	Normal Skin	7	0	0	0	0	0	0	0	7
	White matter	3	0	0	0	1	0	0	0	4
	Nevus	3	0	0	0	1	0	0	0	4
	A summary of the number and sites of somatic mutations.
